# Supplementary material for: Influence of Prefecture-Level Yield of Not-for-Sale Vegetables on Vegetable Intake in Japan: A Natural Experiment
Source: Nutrients. 2022 Jul 14;14(14):2884. doi: 10.3390/nu14142884 (PMC9323108; doi:10.3390/nu14142884)
Supplement: Supplementary file 1 [file nutrients-14-02884-s001.zip]

Archive with 1 entries (1 files):
- nutrients-1808596-supplementary.pdf
